# Supplementary material for: Infrared Microspectroscopy and Imaging Analysis of Inflammatory and Non-Inflammatory Breast Cancer Cells and Their GAG Secretome
Source: Molecules. 2020 Sep 19;25(18):4300. doi: 10.3390/molecules25184300 (PMC7570935; doi:10.3390/molecules25184300)
Supplement: Supplementary file 1 [file molecules-25-04300-s001.zip]

Archive with 5 entries (5 files):
- Figure S3.tif
- Figure S4.tif
- Figure S5.tif
- Figure S6.tif
- molecules-893103.pdf
